# Supplementary material for: Heparan Sulfate Binding Cationic Peptides Restrict SARS-CoV-2 Entry
Source: Pathogens. 2021 Jun 24;10(7):803. doi: 10.3390/pathogens10070803 (PMC8308704; doi:10.3390/pathogens10070803)
Supplement: Supplementary file 1 [file pathogens-10-00803-s001.zip]

Archive with 1 entries (1 files):
- pathogens-1256150-supplementary.pdf
